# Supplementary material for: TMC7 deficiency causes acrosome biogenesis defects and male infertility in mice
Source: eLife. 2024 Sep 13;13:RP95888. doi: 10.7554/eLife.95888 (PMC11398861; doi:10.7554/eLife.95888)
Supplement: Figure 1—figure supplement 1—source data 1. [file elife-95888-fig1-figsupp1-data1.zip]

Archive with 2 entries (2 files):
- Figure 1-figure supplement 1-source data 1/.DS_Store
- Figure 1-figure supplement 1-source data 1/uncropped and labelled gels for Figure1-figure supplement1 .pdf
