# Supplementary material for: TMC7 deficiency causes acrosome biogenesis defects and male infertility in mice
Source: eLife. 2024 Sep 13;13:RP95888. doi: 10.7554/eLife.95888 (PMC11398861; doi:10.7554/eLife.95888)
Supplement: Figure 1—figure supplement 1—source data 2. [file elife-95888-fig1-figsupp1-data2.zip]

Archive with 4 entries (4 files):
- Figure 1-figure supplement 1-source data 2/.DS_Store
- Figure 1-figure supplement 1-source data 2/Raw unedited gels ATP1A1 for Figure 1 -figure supplement 1 .png
- Figure 1-figure supplement 1-source data 2/Raw unedited gels GAPDH for Figure 1 -figure supplement 1.png
- Figure 1-figure supplement 1-source data 2/Raw unedited gels TMC7 for Figure 1 -figure supplement 1 .png
