# Supplementary material for: TMC7 deficiency causes acrosome biogenesis defects and male infertility in mice
Source: eLife. 2024 Sep 13;13:RP95888. doi: 10.7554/eLife.95888 (PMC11398861; doi:10.7554/eLife.95888)
Supplement: Figure 4—source data 1. [file elife-95888-fig4-data1.zip]

Archive with 1 entries (1 files):
- Figure 4-source data 1/uncropped and labelled gels for figure 4.pdf
