# Supplementary material for: TMC7 deficiency causes acrosome biogenesis defects and male infertility in mice
Source: eLife. 2024 Sep 13;13:RP95888. doi: 10.7554/eLife.95888 (PMC11398861; doi:10.7554/eLife.95888)
Supplement: Figure 4—figure supplement 1—source data 2. [file elife-95888-fig4-figsupp1-data2.zip]

Archive with 5 entries (5 files):
- Figure 4-figure supplement 1-source data 2/.DS_Store
- Figure 4-figure supplement 1-source data 2/Raw unedited gels GM130 for Figure 4-figure supplement 1.png
- Figure 4-figure supplement 1-source data 2/Raw unedited gels GRASP65 for Figure 4-figure supplement 1.png
- Figure 4-figure supplement 1-source data 2/Raw unedited gels P115 for Figure 4-figure supplement 1.png
- Figure 4-figure supplement 1-source data 2/Raw unedited gels tubulin for Figure 4-figure supplement 1.png
