# Supplementary material for: TMC7 deficiency causes acrosome biogenesis defects and male infertility in mice
Source: eLife. 2024 Sep 13;13:RP95888. doi: 10.7554/eLife.95888 (PMC11398861; doi:10.7554/eLife.95888)
Supplement: Figure 5—source data 2. [file elife-95888-fig5-data2.zip]

Archive with 11 entries (11 files):
- Figure 5-source data 2/.DS_Store
- Figure 5-source data 2/Raw unedited gels BAX for Figure 5.png
- Figure 5-source data 2/Raw unedited gels BCL2 for Figure 5.png
- Figure 5-source data 2/Raw unedited gels CASPASE3 for Figure 5.png
- Figure 5-source data 2/Raw unedited gels CHOP for Figure 5.png
- Figure 5-source data 2/Raw unedited gels CLEAVED-CASPASE3 for Figure 5.png
- Figure 5-source data 2/Raw unedited gels EIF2a for Figure 5.png
- Figure 5-source data 2/Raw unedited gels GRP78 for Figure 5.png
- Figure 5-source data 2/Raw unedited gels p-EIF2a for Figure 5.png
- Figure 5-source data 2/Raw unedited gels TUBULIN for Figure 5.png
- Figure 5-source data 2/Raw unedited gels TUBULIN-2 for Figure 5-source data 15  .png
