# Supplementary material for: TMC7 deficiency causes acrosome biogenesis defects and male infertility in mice
Source: eLife. 2024 Sep 13;13:RP95888. doi: 10.7554/eLife.95888 (PMC11398861; doi:10.7554/eLife.95888)
Supplement: Figure 5—figure supplement 1—source data 2. [file elife-95888-fig5-figsupp1-data2.zip]

Archive with 6 entries (6 files):
- Figure 5-supplement figue1 source data 2/.DS_Store
- Figure 5-supplement figue1 source data 2/Raw unedited gels CHOP for  Figure 5-figure supplement 1.png
- Figure 5-supplement figue1 source data 2/Raw unedited gels EIF2a for  Figure 5-figure supplement 1.png
- Figure 5-supplement figue1 source data 2/Raw unedited gels GRASP65 for  Figure 5-figure supplement 1.png
- Figure 5-supplement figue1 source data 2/Raw unedited gels p-EIF2afor  Figure 5-figure supplement 1.png
- Figure 5-supplement figue1 source data 2/Raw unedited gels tubulin for  Figure 5-figure supplement 1.png
